# Supplementary material for: A Differentiation Transcription Factor Establishes Muscle-Specific Proteostasis in Caenorhabditis elegans
Source: PLoS Genet. 2016 Dec 30;12(12):e1006531. doi: 10.1371/journal.pgen.1006531 (PMC5201269; doi:10.1371/journal.pgen.1006531)
Supplement: S1 Table — (A) Flowchart outlining the filtering analyses of the chaperone list. (B) Summarized data from bioinformatics analyses. (XLSX) [file pgen.1006531.s008.xlsx]

## Sheet: A
		Flowchart outlining the filtering analyses of the chaperone list
		(A) Defenition of the Muscle associated group
		(B) Filtering the full chaperone list by HLH-1 occupancy sites and muscle associattion

## Sheet: B
Chaperone	(A) HLH-1 occupancy				(B) Muscle- enriched			(C) Muscle-required
Genes	Lie et al., 2010	Kuntz et al., 2012		Motif	Fox et al., 2007	Kuntz et al., 2012	Roy et al., 2002	Folding	Myopathies or Paralysis	Localization
Group 1
unc-45	+	+	+	+	+	+	+	+	+	+
unc-23		+		+		+	+	+	+	+
cct-7		+		+	+	+	+	+
hsp-12.1	+			+	+		+		+	+
hsp-25		+		+	+		+		+	+
sgt-1		+	+	+	+	+	+
daf-21	+	+	+	+			+	+		+
cct-1	+	+		+	+		+	+
cct-2		+	+	+	+		+	+
dnj-24	+					+			+	+
ZC395.10		+					+	+		+
cct-8		+	+		+			+
dnj-13	+	+						+		+
hip-1		+	+		+					+
hsp-12.2	+	+		+	+				+
C34B2.5		+		+	+		+
cct-4		+		+	+			+
dnj-18		+		+	+		+
hsp-1	+							+		+
hsp-12.3		+		+	+				+
hsp-43		+		+					+	+
sti-1	+			+				+		+
Y55F3BR.6	+	+	+	+	+
C34C12.8	+	+		+			+
cct-5		+	+	+				+
dnj-3	+	+			+
sip-1		+	+				+
Y22D7AL.10	+	+			+
cct-3		+						+
dnj-12		+		+		+
dnj-14		+		+		+
dnj-28	+					+
hsp-110		+		+			+
hsp-16.2		+					+
hsp-16.49		+					+
hsp-3	+			+			+
hsp-4		+		+			+
rme-8		+		+		+
T24H7.2	+			+		+
Group 2
dnj-16	+	+	+
C17G10.2		+	+	+
dnj-1	+	+
dnj-15		+	+
dnj-9	+	+		+
enpl-1	+	+		+
bag-1	+			+
cdc-37		+		+
dnj-10		+		+
dnj-20		+		+
dnj-25		+		+
dnj-26		+		+
dnj-27		+
dnj-29		+
F44E5.4	+			+
F54F2.9		+
hsp-12.6		+		+
hsp-16.48		+
hsp-6		+
hsp-60		+
hsp-75		+		+
ZK1128.7		+
ZK370.8		+		+
Group 3
C01G10.8					+			+		+
cct-6				+	+		+	+
C33H5.8				+	+	+
dnj-19						+	+
chn-1								+
D1054.3					+
dnj-7				+		+
dnj-8				+		+
F11F1.1				+		+
hsp-16.1				+			+
hsp-16.41				+			+
pph-5				+		+
T14G8.3				+			+
Y39C12A.9				+	+
Group 4
C17G10.10				+
C56C10.10				+
dnj-11				+
dnj-17				+
dnj-2				+
dnj-21				+
dnj-22				+
dnj-23				+
dnj-30
dnj-4				+
dnj-5				+
F08H9.3				+
F08H9.4				+
F44E5.5				+
fkb-6				+
hsp-16.11				+
hsp-17				+
hsp-70				+
K07F5.16
stc-1				+
Y22D7AL.9
